# Supplementary material for: The replicative helicase CMG is required for the divergence of cell fates during asymmetric cell division in vivo
Source: Nat Commun. 2024 Oct 30;15:9399. doi: 10.1038/s41467-024-53715-2 (PMC11525967; doi:10.1038/s41467-024-53715-2)
Supplement: Supplementary file 4 — Source Data [file 41467_2024_53715_MOESM4_ESM.xlsx]

## Sheet: Fig 1B
				N2 +/+					MD39779 psf-2(t3443ts)					MD4114 psf-2(t3443ts);bcEx1302
	25 degrees		dead eggs (dE)	larvae	total/Brood size	precentage of embryonic lethality		dead eggs (dE)	larvae	total/Brood size	precentage of embryonic lethilty		dead eggs (dE)	larvae	total/Brood size	precentage of embryonic lethality
		#1	0	211	211	0	#1	186	0	186	100	#1	121	75	196	61.7347
		#2	1	164	165	0.606061	#2	166	0	166	100	#2	68	71	139	48.9209
		#3	6	243	249	2.40964	#3	212	0	212	100	#3	99	99	198	50
		#4	5	216	221	2.26244	#4	170	0	170	100	#4	84	133	217	38.7097
		#5	0	150	150	0	#5	233	0	233	100	#5	81	92	173	46.8208
		#6	4	160	164	2.43902	#6	250	0	250	100	#6	29	55	84	34.5238
		average	2.66667	190.667	193.333	1.28619	average	202.833	0	202.833	100	average	80.3333	87.5	167.833	46.785
		standard dev	2.65832	37.6811	39.287	1.20958	standard dev	34.4582	0	34.4582	0	standard dev	30.9946	27.2305	49.0037	9.52828
				N2 +/+					MD39779 psf-2(t3443ts)					MD4114 psf-2(t3443ts);bcEx1302
	15 degrees		dead eggs (dE)	larvae	total/Brood size	precentage of embryonic lethality		dead eggs (dE)	larvae	total/Brood size	precentage of embryonic lethilty		dead eggs (dE)	larvae	total/Brood size	precentage of embryonic lethality
		#1	4	237	241	1.65975	#1	0	339	339	0	#1	4	237	241	1.65975
		#2	3	182	185	1.62162	#2	0	225	225	0	#2	3	182	185	1.62162
		#3	2	212	214	0.934579	#3	5	252	257	1.94553	#3	2	212	214	0.934579
		#4	3	300	303	0.990099	#4	4	313	317	1.26183	#4	3	300	303	0.990099
		#5	1	258	259	0.3861	#5	1	284	285	0.350877	#5	2	251	253	0.790514
		#6	0	217	217	0	#6	0	212	212	0	#6	4	266	270	1.48148
		average	2.16667	234.333	236.5	0.932025	average	1.66667	270.833	272.5	0.593039	average	3	241.333	244.333	1.24634
		standard dev	1.47196	41.0301	41.2007	0.659577	standard dev	2.25093	50.0297	50.4292	0.823435	standard dev	0.894427	41.336	41.5387	0.384101

## Sheet: Fig 1C
		N2 with psf-2(RNAi) 24h (n=3)		MD4114 psf-2(t3443ts);bcEx1302 (n=5)			MD3979 psf-2(t3443ts) (n=5)			"+/+ n=5			GE746 tyms-1(e2300) (n=6)
	average	standard dev		average	standard dev		average	standard dev		average	standard dev		average	standard dev
ABar-ABarp	22.67	1.1547		16.33	0.57735		20.6	2.70185		14.5	0.57735		16.1667	1.16905
ABarp-ABarpp	39.67	5.50757		24.67	0.57735		32.2	2.16795		24	0.816497		24.8333	1.32916
ABarpp-ABarppp	63	21.6564		26	0		44.8	4.26615		23.75	0.5		31.8333	4.40076
ABarppp-ABarpppp	49.5	24.7487		34.67	3.51188		65.2	8.07465		32	1.82574		63.1667	27.3746
ABarpppp-ABarppppp	110			43.33	3.78594		144.4	24.5316		42.75	3.94757		130.833	76.5648
Strain	Genotype	Genotype indicated in figure	Cell cycle from cell to cell		numbers per embryo
N2	+/+	+/+		Embryo#1	Embryo#2	Embryo#3	Embryo#4	Embryo#5		average	standard dev
			Abar-Abarp	15	15	14	15	14		14.6	0.547723
			Abarp-Abarpp	24	25	23	25	24		24.2	0.83666
			Abarpp-Abarppp	24	25	24	24	23		24	0.707107
			Abarppp-Abarpppp	33	33	30	34	31		32.2	1.64317
			Abarpppp-Abarppppp	46	42	41	46	38		42.6	3.43511
MD3979	psf-2(t3443ts)	psf-2(t3443ts)		Embryo#1	Embryo#2	Embryo#3	Embryo#4	Embryo#5		average	standard dev
			Abar-Abarp	18	19	23	24	19		20.6	2.70185
			Abarp-Abarpp	31	33	34	34	29		32.2	2.16795
			Abarpp-Abarppp	41	40	49	49	45		44.8	4.26615
			Abarppp-Abarpppp	63	63	68	77	55		65.2	8.07465
			Abarpppp-Abarppppp	165	145	142	165	105		144.4	24.5316
MD4114	psf-2(t3443ts),bcEx1302	psf-2(t3443ts),bcEx1302		Embryo#1	Embryo#2	Embryo#3	Embryo#4	Embryo#5		average	standard dev
			Abar-Abarp	17	16	16	16	15		16	0.707107
			Abarp-Abarpp	25	24	25	24	24		24.4	0.547723
			Abarpp-Abarppp	26	26	26	27	28		26.6	0.894427
			Abarppp-Abarpppp	38	31	35	32	37		34.6	3.04959
			Abarpppp-Abarppppp	45	39	46	31	51		42.4	7.66812
N2	+/+	psf-2(RNAi)		Embryo#1	Embryo#2	Embryo#3				average	standard dev
			Abar-Abarp	22	24	22				22.6667	1.1547
			Abarp-Abarpp	37	46	36				39.6667	5.50757
			Abarpp-Abarppp	51	88	50				63	21.6564
			Abarppp-Abarpppp	32	na	67				49.5	24.7487
			Abarpppp-Abarppppp	110	na	na				110
GE746	tyms-1(e2300)	tyms-1(e2300)		Embryo#1	Embryo#2	Embryo#3	Embryo#4	Embryo#5	Embryo#6	average	standard dev
			Abar-Abarp	16	15	17	18	15	16	16.1667	1.16905
			Abarp-Abarpp	25	25	27	23	25	24	24.8333	1.32916
			Abarpp-Abarppp	35	31	30	27	39	29	31.8333	4.40076
			Abarppp-Abarpppp	82	59	40	40	109	49	63.1667	27.3746
			Abarpppp-Abarppppp	182	87	76	63	261	116	130.833	76.5648

## Sheet: Fig 2B
Fig 2B
	Strain	Genotype	Genotype indicated in figure	RNAi perfomred in hours	cells with normal cell death	cells with blocked cell death	n	% cell deaths blocked
	N2	+/+	+/+	n.a	52	0	52	0
	MT1522	ced-3(n717)	ced-3(n717)	n.a	0	32	32	100
	MD3979	psf-2(t3443ts)	psf-2(t3443ts)	n.a	15	26	41	63.4146
	MD3979	psf-2(t3443ts)	psf-2(t3443ts) 15C	n.a	32	0	32	0
	MD4114	psf-2(t3443ts),bcEx1302	psf-2(t3443ts),bcEx1302	n.a	51	0	51	0
	N2	+/+	psf-2(RNAi)	24	10	18	28	64.2857
	N2	+/+	psf-3(RNAi)	24	10	15	25	60
	N2	+/+	mcm-7(RNAi)	4	12	14	26	53.8462
	N2	+/+	mcm-2(RNAi)	12	8	11	19	57.8947
	GE746	tyms-1(e2300)	tyms-1(e2300)		31	0	31	0
								Strain	Genotype	Genotype indicated in figure							numbers per embryo
								N2	+/+	+/+	embryo#1			embryo#2			embryo#3			embryo#4			sum		total	% cell deaths blocked	notes
											cells with normal cell death	cells with blocked cell death		cells with normal cell death	cells with blocked cell death		cells with normal cell death	cells with blocked cell death		cells with normal cell death	cells with blocked cell death		cells with normal cell death	cells with blocked cell death
											13	0		13	0		13	0		13	0		52	0	52	0
								MT1522	ced-3(n717)	ced-3(n717)	embryo#1			embryo#2			embryo#3			embryo#4
											cells with normal cell death	cells with blocked cell death		cells with normal cell death	cells with blocked cell death		cells with normal cell death	cells with blocked cell death		cells with normal cell death	cells with blocked cell death		cells with normal cell death	cells with blocked cell death
											0	11		0	4		0	9		0	8		0	32	32	100
								MD3979	psf-2(t3443ts)	psf-2(t3443ts)	embryo#1			embryo#2			embryo#3			embryo#4
											cells with normal cell death	cells with blocked cell death		cells with normal cell death	cells with blocked cell death		cells with normal cell death	cells with blocked cell death		cells with normal cell death	cells with blocked cell death		cells with normal cell death	cells with blocked cell death
											3	9		4	7		5	7		3	3		15	26	41	63.4146	* Embryo 4: 2 cells cell div blocked and 1 cell mother cell dies .
								MD3979	psf-2(t3443ts)	psf-2(t3443ts) 15C	embryo#1			embryo#2			embryo#3			embryo#4
											cells with normal cell death	cells with blocked cell death		cells with normal cell death	cells with blocked cell death		cells with normal cell death	cells with blocked cell death		cells with normal cell death	cells with blocked cell death		cells with normal cell death	cells with blocked cell death
											13	0		13	0		6	0					32	0	32	0
								MD4114	psf-2(t3443ts),bcEx1302	psf-2(t3443ts),bcEx1302	embryo#1			embryo#2			embryo#3			embryo#4
											cells with normal cell death	cells with blocked cell death		cells with normal cell death	cells with blocked cell death		cells with normal cell death	cells with blocked cell death		cells with normal cell death	cells with blocked cell death		cells with normal cell death	cells with blocked cell death
											13	0		13	0		13	0		12	0		51	0	51	0
								N2	+/+	psf-2(RNAi)	embryo#1			embryo#2			embryo#3			embryo#4
											cells with normal cell death	cells with blocked cell death		cells with normal cell death	cells with blocked cell death		cells with normal cell death	cells with blocked cell death		cells with normal cell death	cells with blocked cell death		cells with normal cell death	cells with blocked cell death
											4	5		3	8		3	5					10	18	28	64.2857
								N2	+/+	psf-3(RNAi)	embryo#1			embryo#2			embryo#3			embryo#4
											cells with normal cell death	cells with blocked cell death		cells with normal cell death	cells with blocked cell death		cells with normal cell death	cells with blocked cell death		cells with normal cell death	cells with blocked cell death		cells with normal cell death	cells with blocked cell death
											4	8		3	3		1	3		2	1		10	15	25	60
								N2	+/+	mcm-7(RNAi)	embryo#1			embryo#2			embryo#3			embryo#4
											cells with normal cell death	cells with blocked cell death		cells with normal cell death	cells with blocked cell death		cells with normal cell death	cells with blocked cell death		cells with normal cell death	cells with blocked cell death		cells with normal cell death	cells with blocked cell death
											2	3		4	4		3	5		3	2		12	14	26	53.8462
								N2	+/+	mcm-2(RNAi)	embryo#1			embryo#2			embryo#3			embryo#4
											cells with normal cell death	cells with blocked cell death		cells with normal cell death	cells with blocked cell death		cells with normal cell death	cells with blocked cell death		cells with normal cell death	cells with blocked cell death		cells with normal cell death	cells with blocked cell death
											2	4		5	3		1	4					8	11	19	57.8947
								GE746	tyms-1(e2300)	tyms-1(e2300)	embryo#1			embryo#2			embryo#3			embryo#4
											cells with normal cell death	cells with blocked cell death		cells with normal cell death	cells with blocked cell death		cells with normal cell death	cells with blocked cell death		cells with normal cell death	cells with blocked cell death		cells with normal cell death	cells with blocked cell death
											8	0		11	0		5	0		7	0		31	0	31	0

## Sheet: Fig 2C
Fig2c
		Strain	Genotype	Genotype indicated in figure	MS normal cell death	MS with blocked cell death	n	% MS cell death blocked
		N2	+/+	+/+	6	0	6	0
		MD3979	psf-2(t3443ts)	psf-2(t3443ts)	2	4	6	66.6667
		MD4114	psf-2(t3443ts),bcEx1302	psf-2(t3443ts),bcEx1302	6	0	6	0
									Strain	Genotype	Genotype indicated in figure							numbers per embryo
									N2	+/+	+/+	embryo#1			embryo#2			embryo#3			embryo#4			embryo#5			embryo#6				sum		total	% MS cell death blocked
												MS normal cell death	MS with blocked cell death		MS normal cell death	MS with blocked cell death		MS normal cell death	MS with blocked cell death		MS normal cell death	MS with blocked cell death		MS normal cell death	MS with blocked cell death		MS normal cell death	MS with blocked cell death			MS normal cell death	MS with blocked cell death
												1	0		1	0		1	0		1	0		1	0		1	0			6	0	6	0
									MD3979	psf-2(t3443ts)	psf-2(t3443ts)	embryo#1			embryo#2			embryo#3			embryo#4			embryo#5			embryo#6
												MS normal cell death	MS with blocked cell death		MS normal cell death	MS with blocked cell death		MS normal cell death	MS with blocked cell death		MS normal cell death	MS with blocked cell death		MS normal cell death	MS with blocked cell death		MS normal cell death	MS with blocked cell death
												0	1		0	1		1	0		1	0		0	1		0	1			2	4	6	66.6667
									MD4114	psf-2(t3443ts),bcEx1302	psf-2(t3443ts),bcEx1302	embryo#1			embryo#2			embryo#3			embryo#4			embryo#5			embryo#6
												MS normal cell death	MS with blocked cell death		MS normal cell death	MS with blocked cell death		MS normal cell death	cells with blocked cell death		MS normal cell death	MS with blocked cell death		MS normal cell death	MS with blocked cell death		MS normal cell death	MS with blocked cell death
												1	0		1	0		1	0		1	0		1	0		1	0			6	0	6	0

## Sheet: Fig 2D
Fig2D
							time in min until cell corpse formation
					strain	genotype	1	2	3	4	5	6	7	8	9	10	11	12	13	14		average	standard dev	notes
					N2	+/+	8	30	27	22	20	22	18	24	32	26	24	25	33	30		24.3571	6.47608
					MD3979	psf-2(t3443ts)	79	26	29	32	67	44	44	60	66	30	25	32	99	63		49.7143	22.8992	Cells which are surviving in MD3979 are indicated in figure 2A
				Normality test
				Shapiro-Wilk test	0.9389	0.8962
				P value	0.4048	0.0993
				Passed normality test (alpha=0.05)?	Yes	Yes
				P value summary	ns	ns
				Welch's t test
				Unpaired t test with Welch's correction
				P value	0.0009
				P value summary	***
				Significantly different (P < 0.05)?	Yes
				One- or two-tailed P value?	Two-tailed
				Welch-corrected t, df	t=4.105, df=14.99

## Sheet: Fig 2E
				No. of worms with
	Strain	Genotype	Genotype indicated in figure	2 cells	3 cells	4 cells	n	% cell death blocked
	MD3832	bcIs133	+/+	60	0	0	60	0
	MD4865 15°C	psf-2(t3443ts) I; bcIs133	psf-2(t3443ts) 15°C	77	0	0	77	0
	MD4856 25°C	psf-2(t3443ts) I; bcIs133	psf-2(t3443ts) 25°C	53	19	3	75	29.3333

## Sheet: Fig 3B
	N2 (+/+)		MD3979 psf-2(t3443ts)		GE746 tyms-1(e2300ts)
	cell death	cell death blocked	cell death	cell death blocked	cell death	cell death blocked
average	42.2308		108.133	101.667	124.645				Normality test	N2 (+/+)		MD3979 psf-2(t3443ts)		GE746 tyms-1(e2300ts)
stdev	3.99811		34.0627	21.454	48.4173					cell death	cell death blocked	cell death	cell death blocked	cell death	cell death blocked
	42		100	91	170				Shapiro-Wilk test
	42		70	102	175				W	0.9728		0.9412	0.9538	0.8506
	41		89	84	161				P value	0.2768		0.3976	0.3056	0.0005
	49		118	72	233				Passed normality test (alpha=0.05)?	Yes		Yes	Yes	No
	44		107	82	172				P value summary	ns		ns	ns	***
	41		67	133	182
	44		84	97	218				Number of values	52		15	25	31
	47		96	105	246
	34		133	99	103
	43		123	139	101
	41		109	116	106
	43		59	104	105				Mann-Whitney test
	39		121	145	112				samples are not normally distributed
	42		172	82	117				Table analyzed	cell death +/+ vs cell death psf-2(t3443ts)	cell death +/+ vs cell death tyms-1(e2300)	cell death psf-2(t3443ts) vs cell death tyms-1(e2300)	psf-2(t3443ts) cell death vs cell death blocked
	44		174	114	96
	43			93	77				P value	<0.0001	<0.0001	0.5349	0.5758
	43			91	100				Exact or approximate P value?	Exact	Exact	Exact	Exact
	42			95	131				P value summary	****	****	ns	ns
	42			62	112				Significantly different (P < 0.05)?	Yes	Yes	No	No
	46			85	100				One- or two-tailed P value?	Two-tailed	Two-tailed	Two-tailed	Two-tailed
	44			86	93				Sum of ranks in column A,C	1378 , 900	1378 , 2108	325.5 , 755.5	328 , 492
	36			108	98				Mann-Whitney U	0	0	205.5	167
	44			129	82
	40			132	74				Difference between medians
	44			85	82				Median of column A	42.50, n=52	42.50, n=52	107.0, n=15	107.0, n=15
	42				98				Median of column C	107.0, n=15	104.0, n=31	104.0, n=31	97.00, n=25
	40				171				Difference: Actual	64.5	61.5	-3	-10
	38				104				Difference: Hodges-Lehmann	64	62	7	-5
	38				64
	33				92
	40				89
	41
	44
	46
	36
	41
	38
	42
	39
	45
	44
	46
	32
	50
	44
	48
	51
	38
	48
	44
	45
	43
	n'from different embryos are indicated by different colouring

## Sheet: Fig 4A
			mRNA copy number in MSpaap(mother) cell
			egl-1		ced-3
			Wild type	psf-2(t3443ts)	Wild type	psf-2(t3443ts)
		1	12	21	5	6
		2	16	7	8	13
		3	11	12	14	2
		4	24	6	13	7
		5	9	13	6	8
		6	32	10	6	12
		7	8	16	4	4
		8	4	9	11	7
		9	11	8		4
		10		14		5
		n (cells)	9	10	8	10
		Average	14.1111	11.6	8.375	6.8
		p-value calculated by Mann-Whitney Test (vs wild type)		0.7044		0.4162
		Normality test	egl-1		ced-3
		Shapiro-Wilk test	Wild type	psf-2(t3443ts)	Wild type	psf-2(t3443ts)
		W	0.8775	0.9464	0.8989	0.9281
		P value	0.1479	0.6265	0.2825	0.4296
		Passed normality test (alpha=0.05)?	Yes	Yes	Yes	Yes
		P value summary	ns	ns	ns	ns
			egl-1		ced-3
		Mann Whitney test	Wild type	psf-2(t3443ts)	Wild type	psf-2(t3443ts)
		P value		0.7044		0.4162
		Exact or approximate P value?		Exact		Exact
		P value summary		ns		ns
		Significantly different (P < 0.05)?		No		No
		One- or two-tailed P value?		Two-tailed		Two-tailed
		Sum of ranks in column A,B		95 , 95		85.50 , 85.50
		Mann-Whitney U		40		30.5

## Sheet: Fig 4B
		mRNA copy number in MSpaapp(X) cell
		egl-1		ced-3
		Wild type	psf-2(t3443ts)	Wild type	psf-2(t3443ts)
	1	12	21	3	7
	2	5	8	7	5
	3	4	2	2	4
	4	6	0.25	2	1
	5	8	0	3	3
	6	9	0.5	2	8
	7	6	0	0	5
	8	19	0	4	3
	9	13	0.25	3	2
	10	12	1	2	3
	11	11	0	1	7
	12	11		2	6
	13	17		4	2
	14	12		0	3
	15	15		3	3
	16	11		2	1
	17				0
	18				0
	19				1
	20				8
	21				1
	22				5
	23				6
	24				8
	25				5
	26				1
	27				6
	28				2
	29				4
	30				3
	31				4
	n (cells)	16	11	16	31
	Average	10.6875	3	2.5	3.77419
	p-value calculated by Mann-Whitney Test (vs wild type)		0.0004104		0.08455
	Normality test	egl-1		ced-3
		Wild type	psf-2(t3443ts)	Wild type	psf-2(t3443ts)
	Shapiro-Wilk test
	W	0.9618	0.5488	0.8889	0.9444
	P value	0.695	<0.0001	0.0535	0.1095
	Passed normality test (alpha=0.05)?	Yes	No	Yes	Yes
	P value summary	ns	****	ns	ns
		egl-1		ced-3
	Mann Whitney test	Wild type	psf-2(t3443ts)	Wild type	psf-2(t3443ts)
	P value		0.0004		0.0836
	Exact or approximate P value?		Exact		Exact
	P value summary		***		ns
	Significantly different (P < 0.05)?		Yes		No
	One- or two-tailed P value?		Two-tailed		Two-tailed
	Sum of ranks in column A,B		291.5 , 86.50		307.5 , 820.5
	Mann-Whitney U		20.5		171.5

## Sheet: Fig 4C
		Wild type							psf-2(t3443ts)
		Raw data		Running Average (order 5)					Raw data		Running Average (order 5)
	Embryonic nuclei	Cell of interest	egl-1 mRNA conc. (mRNA per µm^3)	Embryonic nuclei	egl-1 mRNA conc. (mRNA per µm^3)	SEM		Embryonic nuclei	Cell of interest	egl-1 mRNA conc. (mRNA per µm^3)	Embryonic nuclei	egl-1 mRNA conc. (mRNA per µm^3)	SEM
	164	Mspaap	0.0619469					163	Mspaap	0.0619469
	164	Mspaap	0.106195					166	Mspaap	0.185841
	174	Mspaap	0.0707965	170.8	0.123894	0.0406502		167	Mspaap	0.106195	166.6	0.113274	0.0208294
	176	Mspaap	0.0973451	173.4	0.139823	0.0375872		168	Mspaap	0.123894	167.8	0.129204	0.0166973
	176	Mspaap	0.283186	176.2	0.138053	0.0380222		169	Mspaap	0.0884956	168.8	0.102655	0.0152254
	177	Mspaap	0.141593	177.2	0.166372	0.0359906		169	Mspaap	0.141593	169.6	0.104425	0.0154297
	178	Mspaap	0.0973451	178	0.162832	0.0378157		171	Mspaap	0.0530973	170.2	0.0955752	0.0151738
	179	Mspaap	0.212389					171	Mspaap	0.115044	171.4	0.0920354	0.0159783
	180	Mspaap	0.079646					171	Mspaap	0.079646
	174	Mspaapp(X)	0.0353982					175	Mspaap	0.0707965
	182	Mspaapp(X)	0.0442478					183	Mspaapp(X)	0.00221239
	183	Mspaapp(X)	0.106195	181.8	0.272727	0.0689352		186	Mspaapp(X)	0
	184	Mspaapp(X)	0.0442478	184.4	0.290909	0.0652395		186	Mspaapp(X)	0.0707965	186.8	0.0977273	0.0683332
	186	Mspaapp(X)	0.0353982	185.4	0.318182	0.0642824		189	Mspaapp(X)	0.00442478	188.2	0.0954545	0.0690849
	187	Mspaapp(X)	0.0530973	186.2	0.290909	0.0421528		190	Mspaapp(X)	0.0176991	189.4	0.0954545	0.0690849
	187	Mspaapp(X)	0.0707965	187	0.3	0.0396264		190	Mspaapp(X)	0	191.4	0.213636	0.185975
	187	Mspaapp(X)	0.079646	187.4	0.436364	0.110034		192	Mspaapp(X)	0	193	0.211364	0.186571
	188	Mspaapp(X)	0.0530973	187.8	0.5	0.104644		196	Mspaapp(X)	0.185841	195	0.202273	0.188253
	188	Mspaapp(X)	0.168142	188.6	0.536364	0.0989616		197	Mspaapp(X)	0.00221239	198.8	0.202273	0.188253
	189	Mspaapp(X)	0.115044	189.4	0.554545	0.0946939		200	Mspaapp(X)	0.00884956
	191	Mspaapp(X)	0.106195	190.2	0.6	0.0680301		209	Mspaapp(X)	0
	191	Mspaapp(X)	0.0973451	191.4	0.581818	0.050616
	192	Mspaapp(X)	0.0973451	192.8	0.572727	0.0510226
	194	Mspaapp(X)	0.150442	194	0.6	0.0545455
	196	Mspaapp(X)	0.106195	197	0.6	0.0545455
	197	Mspaapp(X)	0.132743
	206	Mspaapp(X)	0.0973451

[truncated: 7 more sheets: Fig 4D, Fig 5B, Fig 5E, Fig S3A, Fig S4B, Fig S5C, Fig S5D]
